# Supplementary material for: Effects of Soy–Whey Protein Nutritional Supplementation on Hematopoiesis and Immune Reconstitution in an Allogeneic Transplanted Mice
Source: Nutrients. 2022 Jul 22;14(15):3014. doi: 10.3390/nu14153014 (PMC9332233; doi:10.3390/nu14153014)
Supplement: Supplementary file 1 [file nutrients-14-03014-s001.zip]

Archive with 1 entries (1 files):
- nutrients-1819468-supplementary.pdf
